# Supplementary material for: A novel chimeric RNA originating from BmCPV S4 and Bombyx mori HDAC11 transcripts regulates virus proliferation
Source: PLoS Pathog. 2023 Dec 4;19(12):e1011184. doi: 10.1371/journal.ppat.1011184 (PMC10721177; doi:10.1371/journal.ppat.1011184)
Supplement: S3 Table — (XLSX) [file ppat.1011184.s006.xlsx]

## Sheet: Figure 5B
Expression of HDAC11-S4 RNA 4
	0h		24h		48h		72h		96h		120h		144h
2^-ΔΔCT	1		3.11426		3.39084		3.73483		5.84777		5.42		2.64791
2^-ΔΔCT	1		2.83654		3.23677		3.80368		5.99422		5.02456		2.90374
2^-ΔΔCT	1		3.02566		3.32368		3.75623		5.52527		5.84635		3.52365
mean	1		2.99215		3.3171		3.76491		5.78909		5.4303		3.0251
std deviation	0		0.141857		0.077246		0.0352345		0.239923		0.410989		0.450309
SEM	0		0.0819013		0.044598		0.0203426		0.13852		0.237284		0.259986

## Sheet: Figure 6C
Log2(Fold change) The gray scale scanning of VP7
	GFP				HDAC11-S4 RNA 4				partial HDAC11				CPV S4
	1μg	2μg	3μg		1μg	2μg	3μg		1μg	2μg	3μg		1μg	2μg	3μg
	0.0410831	-0.0260317	-0.013959		-0.135383	-0.164631	-0.407343		0.121679	0.163499	0.100305		0.448869	0.5655	0.715191
	-0.27459	0.0564309	0.189417		0	-0.29458	-0.482625		0	0.0563695	0.125994		-1.44266e-12	0.0475252	0.0954468
	0.194628	0.215287	0.203273		-0.0661043	-0.371287	-0.468149		0.0621217	-0.137329	0.0548359		0.241822	0.115596	0.718955
mean	-0.0129598	0.0818955	0.126244		-0.0671626	-0.276833	-0.452706		0.0612668	0.0275131	0.0937117		0.23023	0.242874	0.509864
std deviation	0.239232	0.122658	0.121617		0.0676979	0.104465	0.0399463		0.0608438	0.152476	0.0360345		0.224659	0.281468	0.358901
SEM	0.138121	0.0708168	0.0702153		0.0390854	0.060313	0.023063		0.0351282	0.0880319	0.0208045		0.129707	0.162505	0.207212

## Sheet: Figure6D
Log2(Fold change) The gray scale scanning of H3K9ac
	GFP				HDAC11-S4 RNA 4				partial HDAC11				CPV S4
	1μg	2μg	3μg		1μg	2μg	3μg		1μg	2μg	3μg		1μg	2μg	3μg
	0.0863469	-0.0260317	-0.013959		0.254997	0.291022	0.339952		0.0486348	-0.0588937	0.289132		0.221568	0.207893	0.272382
	-0.0626061	0.0564309	0.189417		0	0.0206537	0.27262		0	0.0161047	-0.0905026		0	0.0967532	0.130882
	-0.0279858	0.215287	0.203273		0.133125	0.280956	0.306679		-0.0969617	-0.194295	-0.16004		-0.279284	-0.192645	-0.179515
mean	-0.00141499	0.0818955	0.126244		0.129374	0.197544	0.306417		-0.016109	-0.0790279	0.0128629		-0.0192387	0.0373337	0.0745829
std deviation	0.0779503	0.122658	0.121617		0.12754	0.153274	0.0336664		0.0741229	0.106635	0.241769		0.250979	0.206774	0.231149
SEM	0.0450046	0.0708168	0.0702153		0.0736352	0.0884929	0.0194373		0.0427949	0.0615658	0.139585		0.144903	0.119381	0.133454

## Sheet: Figure 6E
Log2(Fold change) The gray scale scanning of H3K9me3
	GFP				HDAC11-S4 RNA 4				partial HDAC11				CPV S4
	1μg	2μg	3μg		1μg	2μg	3μg		1μg	2μg	3μg		1μg	2μg	3μg
	-0.0679626	0.0787693	-0.0679626		0.0500407	-0.0395755	-0.57528		0.270708	0.042084	-0.0198255		0.345541	-0.393653	-0.507378
	0.0288549	-0.0162834	0.0818323		-0.241297	-0.499462	-0.455271		-0.318326	-0.403542	-0.147202		0.500802	0.340277	0.201634
	0.0367687	-0.0244946	-0.0578146		0	-0.251539	-0.463185		0	0	-0.105314		0	-0.0615409	-0.221675
mean	-0.000779665	0.0126638	-0.0146483		-0.063752	-0.263525	-0.497912		-0.0158725	-0.120486	-0.0907804		0.282114	-0.0383053	-0.175806
std deviation	0.0583165	0.0573961	0.0837086		0.155781	0.230177	0.0671192		0.294838	0.246035	0.06492		0.256355	0.367516	0.356724
SEM	0.0336691	0.0331376	0.0483292		0.08994	0.132893	0.0387513		0.170225	0.142048	0.0374816		0.148007	0.212186	0.205955

## Sheet: Figure 6F
The relative expression of vp1
	1μg GFP		1μg HDAC11-S4 RNA 4		1μg partial HDAC11		1μg CPV S4
	1.07958		0.00168908		0.357966		0.53063
	1.00035		0.00119474		0.285114		0.311559
	0.919899		0.00145951		0.530519		0.283002
mean	0.999943		0.00144778		0.3912		0.375064
std deviation	0.0798422		0.000247376		0.126033		0.135479
SEM	0.0460969		0.000142823		0.0727649		0.0782188

## Sheet: Figure 6G
The relative expression of vp1
	2μg GFP		2μg HDAC11-S4 RNA 4		2μg partial HDAC11		2μg CPV S4
	1.05875		0.000309196		0.200313		0.288973
	0.906788		0.000287023		0.190348		0.264673
	1.03445		0.000344764		0.215506		0.266969
mean	0.999999		0.000313661		0.202056		0.273538
std deviation	0.0816325		2.91283e-05		0.0126693		0.0134163
SEM	0.0471306		1.68172e-05		0.00731461		0.00774593

## Sheet: Figure 6H
The relative expression of vp1
	3μg GFP		3μg HDAC11-S4 RNA 4		3μg partial HDAC11		3μg CPV S4
	1.02252		0.00245724		0.0771847		0.280616
	0.938709		0.00186448		0.0736708		0.302074
	1.03873		0.00285902		0.0898719		0.129322
mean	0.999988		0.00239358		0.0802425		0.237337
std deviation	0.053684		0.000500318		0.00852244		0.0941575
SEM	0.0309945		0.000288859		0.00492043		0.0543619
